# Supplementary material for: Free-ranging bats combine three different cognitive processes for roost localization
Source: Oecologia. 2020 Mar 31;192(4):979–88. doi: 10.1007/s00442-020-04634-8 (PMC7165157; doi:10.1007/s00442-020-04634-8)
Supplement: Supplementary file 2 — Supplementary material 2 (XLSX 22 kb) [file 442_2020_4634_MOESM2_ESM.xlsx]

## Sheet: Pair_discovery
bat	treatment	info	pair	colony
36684	Suitable	Non-social	2	bs
39652	Suitable	Non-social	6	bs
1FDF2	Suitable	Non-social	1	bs
365EA	Suitable	Non-social	2	bs
378B5	Suitable	Non-social	3	bs
39A11	Suitable	Non-social	5	bs
3A241	Suitable	Non-social	5	bs
3ADE3	Suitable	Non-social	1	bs
C12F0	Suitable	Non-social	4	bs
C2037	Suitable	Non-social	4	bs
CD221	Suitable	Non-social	1	bs
EC1B3	Suitable	Non-social	3	bs
36684	Suitable	Social	8	bs
39652	Suitable	Social	3	bs
1FDF2	Suitable	Social	5	bs
365EA	Suitable	Social	4	bs
378B5	Suitable	Social	5	bs
39A11	Suitable	Social	4	bs
3A241	Suitable	Social	3	bs
3ADE3	Suitable	Social	7	bs
C12F0	Suitable	Social	4	bs
C2037	Suitable	Social	4	bs
CD221	Suitable	Social	7	bs
EC1B3	Suitable	Social	3	bs
36684	Unsuitable	Non-social	0	bs
39652	Unsuitable	Non-social	1	bs
1FDF2	Unsuitable	Non-social	3	bs
365EA	Unsuitable	Non-social	0	bs
378B5	Unsuitable	Non-social	1	bs
39A11	Unsuitable	Non-social	0	bs
3A241	Unsuitable	Non-social	1	bs
3ADE3	Unsuitable	Non-social	0	bs
C12F0	Unsuitable	Non-social	2	bs
C2037	Unsuitable	Non-social	0	bs
CD221	Unsuitable	Non-social	0	bs
EC1B3	Unsuitable	Non-social	1	bs
36684	Unsuitable	Social	0	bs
39652	Unsuitable	Social	0	bs
1FDF2	Unsuitable	Social	1	bs
365EA	Unsuitable	Social	1	bs
378B5	Unsuitable	Social	1	bs
39A11	Unsuitable	Social	1	bs
3A241	Unsuitable	Social	1	bs
3ADE3	Unsuitable	Social	2	bs
C12F0	Unsuitable	Social	0	bs
C2037	Unsuitable	Social	1	bs
CD221	Unsuitable	Social	2	bs
EC1B3	Unsuitable	Social	2	bs
35440	Suitable	Non-social	0	ua
0D8F5	Suitable	Non-social	3	ua
0ED72	Suitable	Non-social	2	ua
0FBF5	Suitable	Non-social	2	ua
294D3	Suitable	Non-social	2	ua
2A1D2	Suitable	Non-social	1	ua
34FCA	Suitable	Non-social	2	ua
3775E	Suitable	Non-social	2	ua
3A093	Suitable	Non-social	4	ua
BD6CC	Suitable	Non-social	3	ua
BE89B	Suitable	Non-social	3	ua
D110D	Suitable	Non-social	2	ua
D1338	Suitable	Non-social	1	ua
D1E39	Suitable	Non-social	3	ua
D2562	Suitable	Non-social	1	ua
D8712	Suitable	Non-social	2	ua
E1A0D	Suitable	Non-social	2	ua
EBF3C	Suitable	Non-social	1	ua
F0832	Suitable	Non-social	3	ua
F238E	Suitable	Non-social	4	ua
F4107	Suitable	Non-social	1	ua
FA4F8	Suitable	Non-social	0	ua
35440	Suitable	Social	6	ua
0D8F5	Suitable	Social	3	ua
0ED72	Suitable	Social	4	ua
0FBF5	Suitable	Social	5	ua
294D3	Suitable	Social	4	ua
2A1D2	Suitable	Social	4	ua
34FCA	Suitable	Social	4	ua
3775E	Suitable	Social	3	ua
3A093	Suitable	Social	2	ua
BD6CC	Suitable	Social	4	ua
BE89B	Suitable	Social	2	ua
D110D	Suitable	Social	3	ua
D1338	Suitable	Social	4	ua
D1E39	Suitable	Social	3	ua
D2562	Suitable	Social	6	ua
D8712	Suitable	Social	4	ua
E1A0D	Suitable	Social	4	ua
EBF3C	Suitable	Social	4	ua
F0832	Suitable	Social	2	ua
F238E	Suitable	Social	2	ua
F4107	Suitable	Social	5	ua
FA4F8	Suitable	Social	6	ua
35440	Unsuitable	Non-social	0	ua
0D8F5	Unsuitable	Non-social	0	ua
0ED72	Unsuitable	Non-social	0	ua
0FBF5	Unsuitable	Non-social	0	ua
294D3	Unsuitable	Non-social	0	ua
2A1D2	Unsuitable	Non-social	2	ua
34FCA	Unsuitable	Non-social	1	ua
3775E	Unsuitable	Non-social	0	ua
3A093	Unsuitable	Non-social	1	ua
BD6CC	Unsuitable	Non-social	0	ua
BE89B	Unsuitable	Non-social	3	ua
D110D	Unsuitable	Non-social	1	ua
D1338	Unsuitable	Non-social	1	ua
D1E39	Unsuitable	Non-social	0	ua
D2562	Unsuitable	Non-social	0	ua
D8712	Unsuitable	Non-social	0	ua
E1A0D	Unsuitable	Non-social	0	ua
EBF3C	Unsuitable	Non-social	0	ua
F0832	Unsuitable	Non-social	2	ua
F238E	Unsuitable	Non-social	0	ua
F4107	Unsuitable	Non-social	0	ua
FA4F8	Unsuitable	Non-social	0	ua
35440	Unsuitable	Social	2	ua
0D8F5	Unsuitable	Social	0	ua
0ED72	Unsuitable	Social	0	ua
0FBF5	Unsuitable	Social	0	ua
294D3	Unsuitable	Social	1	ua
2A1D2	Unsuitable	Social	1	ua
34FCA	Unsuitable	Social	0	ua
3775E	Unsuitable	Social	1	ua
3A093	Unsuitable	Social	1	ua
BD6CC	Unsuitable	Social	0	ua
BE89B	Unsuitable	Social	0	ua
D110D	Unsuitable	Social	0	ua
D1338	Unsuitable	Social	2	ua
D1E39	Unsuitable	Social	1	ua
D2562	Unsuitable	Social	1	ua
D8712	Unsuitable	Social	0	ua
E1A0D	Unsuitable	Social	0	ua
EBF3C	Unsuitable	Social	1	ua
F0832	Unsuitable	Social	1	ua
F238E	Unsuitable	Social	1	ua
F4107	Unsuitable	Social	1	ua
FA4F8	Unsuitable	Social	2	ua

## Sheet: GAMM_data
bat	treatment	day	cum_so	cum_bc	info	colony
EC1B3	0	2	0	1	Asocial	BS
C12F0	0	2	0	1	Asocial	BS
EC1B3	0	2	0	2	Social	BS
378B5	1	2	1	0	Asocial	BS
39652	1	2	1	0	Social	BS
365EA	1	2	1	0	Social	BS
36684	1	2	1	0	Social	BS
3A241	0	2	0	1	Social	BS
3A241	1	2	1	1	Asocial	BS
3ADE3	1	2	1	0	Social	BS
36684	1	2	2	0	Social	BS
365EA	0	2	1	1	Social	BS
1FDF2	0	2	0	1	Social	BS
C12F0	1	2	2	1	Asocial	BS
C12F0	1	2	3	1	Asocial	BS
CD221	0	3	0	1	Social	BS
378B5	0	3	1	2	Social	BS
39A11	1	3	1	0	Asocial	BS
3A241	0	3	1	4	Asocial	BS
3ADE3	0	3	1	1	Social	BS
C12F0	1	3	5	1	Asocial	BS
3ADE3	1	3	2	1	Social	BS
EC1B3	1	3	2	2	Asocial	BS
C12F0	1	3	6	1	Social	BS
39652	1	3	2	0	Social	BS
CD221	1	3	1	1	Social	BS
3ADE3	1	3	3	1	Social	BS
C2037	1	3	1	0	Social	BS
36684	1	3	4	0	Social	BS
1FDF2	1	3	3	2	Social	BS
365EA	1	3	4	3	Asocial	BS
365EA	1	3	5	3	Social	BS
1FDF2	1	3	4	2	Social	BS
3A241	1	3	2	4	Social	BS
C2037	1	3	2	0	Social	BS
378B5	1	3	2	2	Social	BS
36684	1	3	5	0	Asocial	BS
39652	1	3	3	0	Asocial	BS
39A11	1	3	2	0	Social	BS
378B5	0	4	2	3	Asocial	BS
1FDF2	1	4	7	3	Social	BS
378B5	1	4	3	3	Social	BS
1FDF2	0	4	7	4	Asocial	BS
C2037	0	4	2	1	Social	BS
EC1B3	1	4	5	3	Social	BS
C2037	1	4	4	1	Social	BS
39652	1	4	4	1	Asocial	BS
39A11	1	4	4	0	Social	BS
3A241	1	4	6	5	Asocial	BS
CD221	1	4	3	2	Social	BS
3A241	1	5	7	5	Asocial	BS
1FDF2	1	5	8	4	Asocial	BS
3ADE3	1	5	8	3	Social	BS
EC1B3	1	6	6	3	Social	BS
39A11	1	6	5	0	Social	BS
C12F0	1	8	12	1	Asocial	BS
36684	1	8	11	1	Social	BS
C12F0	0	8	12	2	Asocial	BS
3A241	1	8	10	5	Asocial	BS
CD221	1	8	6	2	Social	BS
EC1B3	1	8	9	4	Asocial	BS
1FDF2	1	8	10	4	Social	BS
CD221	1	8	7	2	Social	BS
3A241	1	8	12	5	Social	BS
36684	1	9	13	1	Social	BS
378B5	1	9	8	4	Social	BS
378B5	1	9	9	4	Asocial	BS
3ADE3	1	9	12	3	Social	BS
C2037	1	9	7	1	Asocial	BS
365EA	1	9	10	3	Social	BS
39A11	1	10	7	0	Asocial	BS
365EA	1	10	11	3	Social	BS
C12F0	1	10	13	2	Social	BS
39652	0	9	7	2	Asocial	BS
C12F0	1	10	14	2	Social	BS
39A11	1	10	8	0	Social	BS
39652	1	11	8	2	Asocial	BS
CD221	1	11	10	2	Social	BS
1FDF2	1	11	14	4	Social	BS
36684	1	11	15	2	Social	BS
39A11	1	11	9	0	Asocial	BS
378B5	1	11	12	4	Social	BS
EC1B3	1	11	13	4	Social	BS
C12F0	1	11	15	2	Social	BS
3ADE3	1	11	14	3	Social	BS
365EA	1	11	12	3	Asocial	BS
C2037	1	11	8	1	Social	BS
39652	1	11	9	2	Asocial	BS
39A11	0	27	15	1	Social	BS
1FDF2	0	30	19	6	Asocial	BS
EC1B3	0	34	25	9	Social	BS
3ADE3	1	41	36	11	Asocial	BS
39A11	1	42	25	2	Asocial	BS
36684	1	42	35	9	Social	BS
39652	1	42	25	7	Asocial	BS
378B5	1	43	26	7	Social	BS
3A241	1	43	31	9	Asocial	BS
1FDF2	0	43	32	10	Asocial	BS
CD221	1	44	18	3	Social	BS
378B5	1	53	29	7	Asocial	BS
3A241	1	53	35	10	Social	BS
39A11	1	53	29	2	Asocial	BS
CD221	1	54	21	3	Asocial	BS
39652	1	54	31	7	Asocial	BS
3ADE3	1	54	42	13	Social	BS
EC1B3	1	54	35	9	Asocial	BS
C2037	1	54	14	2	Asocial	BS
C2037	1	57	15	2	Asocial	BS
3ADE3	0	60	46	17	Social	BS
CD221	0	60	22	5	Social	BS
36684	1	90	43	12	Social	BS
C2037	1	91	18	2	Asocial	BS
CD221	1	94	25	5	Social	BS
36684	1	94	45	12	Asocial	BS
39652	1	95	38	8	Social	BS
F0832	0	22	0	1	Asocial	UA
BE89B	0	23	0	1	Asocial	UA
F238E	1	29	1	0	Asocial	UA
2A1D2	1	29	1	0	Social	UA
F0832	1	31	1	1	Asocial	UA
BD6CC	1	32	1	0	Asocial	UA
E1A0D	1	32	1	0	Social	UA
F0832	1	32	3	1	Asocial	UA
E1A0D	1	32	2	0	Social	UA
35440	1	32	1	0	Social	UA
D1E39	1	32	1	0	Social	UA
3775E	1	32	1	0	Social	UA
FA4F8	1	33	1	0	Social	UA
34FCA	1	33	1	0	Social	UA
EBF3C	1	33	1	0	Social	UA
D8712	1	33	1	0	Social	UA
BE89B	0	33	0	2	Asocial	UA
0D8F5	1	33	1	0	Social	UA
E1A0D	1	33	4	0	Asocial	UA
F0832	1	33	5	1	Social	UA
34FCA	0	33	1	1	Asocial	UA
294D3	1	33	1	0	Social	UA
F0832	0	33	5	2	Asocial	UA
0FBF5	1	33	1	0	Social	UA
F0832	1	33	6	2	Asocial	UA
35440	1	33	3	0	Social	UA
D2562	1	33	1	0	Social	UA
0ED72	1	33	1	0	Social	UA
BE89B	1	33	1	2	Social	UA
D1338	1	33	1	0	Social	UA
BD6CC	1	33	2	0	Asocial	UA
3A093	1	33	1	0	Asocial	UA
D110D	1	33	1	0	Social	UA
F4107	1	33	1	0	Social	UA
BE89B	0	34	1	3	Asocial	UA
F4107	1	36	2	0	Social	UA
D1E39	1	36	3	0	Social	UA
3A093	0	37	1	1	Asocial	UA
FA4F8	1	37	2	0	Social	UA
294D3	1	37	2	0	Social	UA
F238E	1	37	3	0	Social	UA
3775E	0	37	2	1	Social	UA
3775E	1	37	4	1	Social	UA
D1338	0	37	1	1	Asocial	UA
D1338	1	37	2	1	Asocial	UA
35440	0	37	3	1	Social	UA
D8712	1	37	2	1	Social	UA
35440	1	37	4	1	Social	UA
0FBF5	1	37	2	1	Social	UA
3A093	1	37	2	1	Social	UA
D2562	1	37	2	0	Asocial	UA
D110D	1	37	2	0	Asocial	UA
F238E	1	37	4	1	Social	UA
2A1D2	1	37	5	2	Social	UA
2A1D2	0	37	5	3	Asocial	UA
EBF3C	0	37	1	1	Social	UA
EBF3C	1	37	2	1	Social	UA
BD6CC	1	37	5	0	Social	UA
F4107	1	37	4	0	Asocial	UA
0D8F5	1	37	2	0	Asocial	UA
0ED72	1	38	2	0	Social	UA
BD6CC	1	41	7	2	Asocial	UA
D1E39	1	41	5	0	Social	UA
D2562	1	41	3	0	Social	UA
F4107	0	42	4	1	Social	UA
34FCA	1	42	3	1	Social	UA
D2562	1	42	4	0	Social	UA
D2562	1	42	5	1	Social	UA
D1E39	1	42	6	0	Asocial	UA
2A1D2	1	42	6	4	Social	UA
D2562	1	42	6	1	Social	UA
2A1D2	0	42	6	5	Asocial	UA
F0832	0	42	15	7	Social	UA
F4107	1	45	5	1	Social	UA
D8712	1	45	4	1	Social	UA
0FBF5	1	45	3	2	Social	UA
EBF3C	1	45	5	1	Social	UA
294D3	1	45	3	2	Social	UA
294D3	1	45	4	2	Social	UA
3A093	1	45	3	1	Asocial	UA
D8712	1	45	5	1	Asocial	UA
0D8F5	1	45	3	0	Asocial	UA
0ED72	1	45	3	0	Asocial	UA
D110D	1	45	3	0	Social	UA
34FCA	1	46	4	1	Asocial	UA
EBF3C	1	45	6	1	Asocial	UA
FA4F8	1	46	3	0	Social	UA
F238E	1	46	6	1	Asocial	UA
3775E	1	46	5	1	Asocial	UA
34FCA	1	46	5	1	Social	UA
D1E39	1	46	7	0	Asocial	UA
3775E	1	46	6	2	Social	UA
D1338	1	46	3	2	Social	UA
2A1D2	1	46	7	5	Social	UA
FA4F8	1	46	4	0	Social	UA
0ED72	1	46	4	0	Social	UA
F238E	1	46	7	1	Asocial	UA
3A093	1	46	4	1	Asocial	UA
0D8F5	1	46	4	0	Social	UA
D110D	0	46	3	1	Asocial	UA
BE89B	1	46	5	5	Asocial	UA
BD6CC	1	46	9	2	Social	UA
E1A0D	1	47	6	1	Social	UA
0FBF5	1	47	4	2	Social	UA
0FBF5	1	49	5	2	Social	UA
D1338	0	50	4	3	Social	UA
2A1D2	1	50	9	5	Asocial	UA
F238E	0	51	8	2	Social	UA
D1E39	1	51	11	2	Asocial	UA
35440	1	51	10	3	Social	UA
D2562	1	51	10	3	Social	UA
E1A0D	1	51	8	3	Social	UA
294D3	1	51	8	5	Asocial	UA
F4107	1	51	9	3	Social	UA
FA4F8	1	51	7	2	Social	UA
D1338	1	51	5	4	Social	UA
F0832	1	51	20	8	Social	UA
3775E	1	51	8	2	Asocial	UA
EBF3C	1	51	9	1	Social	UA
D8712	1	51	8	3	Asocial	UA
D110D	1	51	6	2	Social	UA
0FBF5	1	51	7	3	Asocial	UA
3A093	1	51	7	2	Asocial	UA
0D8F5	1	51	6	0	Social	UA
BE89B	1	51	7	7	Asocial	UA
0ED72	1	51	6	0	Social	UA
34FCA	1	51	9	1	Asocial	UA
BD6CC	1	51	11	3	Social	UA
F238E	1	57	10	3	Asocial	UA
294D3	1	57	9	6	Asocial	UA
D110D	1	57	7	2	Asocial	UA
F4107	1	57	10	3	Social	UA
FA4F8	1	57	8	2	Social	UA
BE89B	1	57	8	7	Asocial	UA
E1A0D	1	57	9	3	Asocial	UA
D8712	1	57	9	3	Social	UA
D1338	1	57	6	5	Social	UA
34FCA	1	57	10	1	Social	UA
0ED72	1	57	7	0	Asocial	UA
35440	1	58	11	4	Social	UA
0D8F5	1	58	7	0	Asocial	UA
3A093	1	61	9	2	Social	UA
FA4F8	0	61	8	3	Social	UA
BD6CC	1	61	13	3	Social	UA
35440	1	61	12	4	Social	UA
0FBF5	1	62	8	3	Asocial	UA
BE89B	1	62	9	7	Social	UA
2A1D2	0	77	14	10	Social	UA
35440	0	77	13	6	Social	UA
D1338	0	77	9	8	Social	UA
294D3	0	77	11	9	Social	UA
FA4F8	0	77	11	6	Social	UA
D1E39	0	77	14	3	Social	UA
3A093	0	77	14	7	Social	UA
D2562	0	77	14	8	Social	UA

## Sheet: Spatial_memory
pair	s	u	prop	swap	info
3	4	0	1	Before	Non-social
5	3	1	0.75	Before	Non-social
6	2	0	1	Before	Non-social
7	7	2	0.777778	Before	Non-social
8	3	2	0.6	Before	Non-social
9	9	3	0.75	Before	Non-social
10	4	0	1	Before	Non-social
3	0	2	0	After	Non-social
5	2	6	0.25	After	Non-social
6	1	3	0.25	After	Non-social
7	2	5	0.285714	After	Non-social
8	4	5	0.444444	After	Non-social
9	0	7	0	After	Non-social
10	4	4	0.5	After	Non-social
3	7	0	1	Before	Social
5	7	1	0.875	Before	Social
6	9	1	0.9	Before	Social
7	13	0	1	Before	Social
8	17	0	1	Before	Social
9	9	0	1	Before	Social
10	8	0	1	Before	Social
3	4	0	1	After	Social
5	2	1	0.666667	After	Social
6	1	8	0.111111	After	Social
7	11	2	0.846154	After	Social
8	10	1	0.909091	After	Social
9	1	10	0.0909091	After	Social
10	3	3	0.5	After	Social
